# Supplementary material for: Evaluating the Significance of Viscoelasticity in Diagnosing Early-Stage Liver Fibrosis with Transient Elastography
Source: PLoS One. 2017 Jan 20;12(1):e0170073. doi: 10.1371/journal.pone.0170073 (PMC5249210; doi:10.1371/journal.pone.0170073)
Supplement: S1 Table — (XLSX) [file pone.0170073.s002.xlsx]

## Sheet: patients’ information data
NO.	Stage	LSM	LVRV	LFFV	G	Case NO.	sex	age	BMI	ALT	AST	Tbil	Dbil	ALP	CHE	GGT	ALB	GLB	WBC	PLT	PT	PTA	TP	RBC	HGB
1	F1	8.71274	5.28747	5.92116	1	118144	male	31	21.9671	50.1	27.5	12.2	4	61.9	9000	29	52	32	5.54	219	12.4	83.8	84	5.2	161
2	F1	6.44627	2.58887	5.51788	1	136324	male	43	28.9979	37.5	22.2	10.5	3.1	39.7	5229	14.2	46.7	33.3	8.1	227	11.6	93.1	80	5.1	184.1
3	F1	7.4174	2.65311	6.38413	1	144496	male	34	25.9516	53.3	30.7	11.1	3.9	51.3	7881	16.9	52.6	32.2	6.82	232	11.2	98.4	84.8	5.3	168
4	F2	8.7133	1.99783	8.0106	1	160349	female	56	31.25	20.1	19.5	17.9	6	78.8	11165	25.7	47.8	28.3	6.94	281	11.3	97	76.1	4.44	135
5	F1	6.28323	3.06776	5.06151	1	175200	female	44	22.4996	15.1	17.9	7.5	2.3	58.9	7482	14	47.1	29.6	5.06	223	11.9	89.4	76.7	4.5	137
6	F1	6.34088	2.47864	5.48945	2	175201	male	21	21.1389	24.7	16.4	8.1	2.8	89	8447	13	48.1	23.7	4.73	185.1	12.7	80.7	71.8	4.89	150.1
7	F1	7.09798	4.04768	5.20023	1	184845	male	32	27.7551	119.9	56.7	15	3.2	101.4	12908	67.6	49.1	38.2	12.87	250	10.1	110	87.3	5.42	171
8	F1	10.4678	6.22515	6.96491	1	211440	male	42	30.4705	51.8	26.8	8.5	3.3	74.9	9994	31.6	48.1	29.6	6.04	139	11.7	91.8	77.7	5.21	160
9	F1	6.87079	3.82219	5.13123	2	217925	female	34	21.2585	175.3	166.2	11.3	3.7	46.5	7126	12.6	48.3	31.6	5.18	156	11.8	90.6	79.9	4.31	135
10	F1	5.51953	2.72545	4.56558	2	236396	female	44	20.1956	45.8	35	10.9	4.6	55.7	8134	13.3	41.5	30.2	4.36	152	12.7	80.7	71.7	4.41	129
11	F1	7.47915	4.23356	5.43821	1	240771	female	31	19.1406	56.3	37.8	13.4	4.2	79.2	7457	12.6	44.2	33.8	6.36	215	13	77.8	78	5.38	144
12	F1	8.54639	4.64125	6.17614	1	243550	male	55	27.1809	47	26.5	8.9	2.6	46.9	6795	150.2	42.3	27.4	6.02	195.5	10	112	69.7	4.6	137.6
13	F1	6.9017	4.00137	5.04632	1	247608	male	30	28.257	106.4	39.9	5.4	4.1	85	11788	115.6	49.7	34.6	10.08	233	11	101.2	84.3	5.03	172.1
14	F2	5.48586	0.995464	5.63267	3	261654	female	37	21.7784	74.9	47.9	25.8	6.3	44.3	6436	18.7	41.5	36.3	5.54	186	11.7	91.8	77.8	4.34	134
15	F1	5.05634	2.22015	4.45382	1	266135	male	36	19.1406	42.7	37	11.9	3.6	61.7	8776	18.4	50.4	34	7.91	211	11.6	93.1	84.4	5.2	160
16	F1	9.35731	4.01739	7.32968	2	276510	male	25	20.7612	129.6	57.2	14.4	4.5	90.3	7519	47	44.5	27.8	6.39	208	11.9	83	72.3	5.89	177.1
17	F1	7.22381	3.08668	5.928	1	277915	male	39	22.9568	39.7	20.6	28.8	8.1	55.4	9899	50.1	49.5	25.4	5.81	188	10.9	102	74.9	5.8	179.1
18	F1	6.92159	2.1233	6.25747	1	283066	male	29	31.4879	93.3	38.5	13.5	4.5	47.4	10315	13.2	48.4	30	5.39	227	12.5	82.8	78.4	5.4	176.1
19	F1	6.88991	2.43643	6.02904	1	287438	male	39	20.5714	17.3	20.4	12.9	5.2	64.2	14324	33.2	50.7	31	4.54	224	12	88.3	81.7	5.12	152
20	F1	6.36579	2.17836	5.70339	2	296729	male	35	24.6755	33.1	23.9	13.3	4.7	101.7	9822	14.6	50	31.1	7.02	211	11.9	89.4	81.1	5.27	162
21	F1	6.40249	1.94652	5.88488	1	312134	male	37	27.1879	153.1	59.5	13.6	3.2	75.5	10473	47.8	47.6	31.8	6.78	204	12.1	89	79.4	5.58	153
22	F1	6.17056	3.40141	4.74441	1	314702	male	44	23.8751	19.2	27.2	13.3	5	59.9	8017	26.1	44	31	5.59	211	12	86	75	5.26	173.1
23	F1	5.22312	2.46108	4.45661	1	335559	male	37	26.9896	44.6	26.9	15.8	4.9	105.9	9890	44.7	49.6	26.5	4.29	214	11.3	97	76.1	5.56	169
24	F1	8.89007	5.19884	6.14306	2	351319	female	51	22.3133	45.1	42	8.2	2.4	75.5	10577	13.7	45.8	33.4	5.04	173	12.6	81	79.2	4.76	151
25	F1	6.68216	3.15874	5.37633	1	355618	male	27	26.9896	50.9	25.1	10.1	3.5	76.4	10797	23.5	51.7	26.2	5.11	224	10.7	105.7	77.9	5.19	152
26	F1	6.64112	3.57005	5.07683	1	358835	female	57	22.5069	45.4	38.2	19.1	5.8	93.3	8115	15.6	45.4	43.8	4.94	238	11.8	90.6	89.2	4.5	132
27	F1	7.20694	3.76051	5.48436	1	365199	male	53	24.2215	31.8	30.4	16.5	4.7	94.6	10237	21.6	48.5	29	5.05	172	11.1	99.8	77.5	5.69	173.1
28	F2	8.00317	2.24426	7.19086	3	366556	female	41	27.2392	22.4	36.4	10	3.1	43.6	7175	20.6	38.6	37.3	7.25	209.5	12.4	83.8	75.9	4.6	109.7
29	F1	6.54691	3.87899	4.79266	1	384283	female	22	19.3772	54.8	36	5.2	2.2	64.6	2809	17.9	48.3	35.9	4.17	256	12	88.3	84.2	4.28	128
30	F1	4.42593	2.04523	3.9761	1	398334	female	34	21.875	15.4	19.6	8.5	1.9	59.6	8869	5	44	28.3	5.65	233	12	87.1	72.3	4.65	140
31	F2	8.81643	2.0294	8.08687	2	409478	male	46	30.4611	14.7	15.4	13.5	4.5	55.2	9200	21.2	43.1	29.4	6.9	219	11.9	83	72.5	4.4	135
32	F2	6.6714	1.09831	6.67466	2	428186	male	50	22.6562	55.1	28.5	10.6	2.7	71.7	5536	16	40.5	37.1	5.51	154	12.1	87.1	77.6	5.35	166
33	F1	5.12284	2.61264	4.26671	1	444062	male	47	29.3878	24.2	23.2	12.6	4.1	82.7	10483	13.9	50.7	31.5	5.64	231	11.6	93.1	82.2	4.77	152
34	F2	7.04679	1.12786	7.00651	2	454346	male	46	25.8806	38.2	36.7	20.4	8.9	81	11353	31.6	49.2	34	6.82	159.4	12.7	80.7	83.2	7.5	144
35	F1	5.17792	3.16787	3.96558	1	457350	female	38	26.0375	28.5	21	11.1	2.4	37.2	9625	20.9	47.8	26	6.2	185	9.4	126	73.8	4.4	138
36	F1	5.62376	3.03093	4.46895	2	465526	female	38	21.875	25.9	23.9	18.5	5.9	64.3	7691	14	44.6	33.5	4.87	186	11.7	91.8	78.1	4.15	132
37	F2	8.69155	1.24917	8.46568	2	580042	female	52	25.6055	32	25.6	13.6	4.4	66.8	8064	19.3	44.5	32.7	5.54	157	12	88	77.2	4.3	136
38	F2	10.5506	2.79621	9.21968	3	585099	male	33	25.6489	44.6	51.4	10.9	3.2	80	11285	54.2	45.5	34.9	10.76	241	12.6	81.7	80.4	5.45	161
39	F2	7.0548	1.74857	6.61985	1	592406	female	42	26.6193	29.6	30.3	11.9	3.4	74.1	10047	31.2	44.4	28.6	5.2	217	10.8	104.2	73	4.96	152
40	F2	6.15307	1.01052	6.24628	2	595948	male	25	20.7612	28.1	25.1	9.2	4.2	67	8235	31.7	46.1	33.8	7.49	139.4	12.3	84.9	79.9	4.9	147
41	F1	10.1426	6.21784	6.66586	2	596469	male	32	29.4078	62.6	36.2	13.6	4.8	79.2	8144	58.3	44.9	24.4	5.58	152	12.6	81.7	69.3	5.2	166
42	F1	10.326	5.51281	7.28486	2	596474	male	48	24.677	59.4	32.6	16	4.9	84.8	10345	39.5	45.2	26.7	4.4	105.8	12.5	82.8	71.9	4.2	139.4
43	F1	6.72615	2.58969	5.77877	2	596642	male	38	23.1834	48.2	27.9	13.1	4.7	59.2	7456	15.5	42.1	23.6	6.11	132.1	10.7	99	65.7	5.4	151.3
44	F1	5.92874	2.87606	4.85214	2	596708	female	23	17.2888	14.7	17.9	21.4	7.2	38.1	4624	5.8	43.5	26.5	5.58	188.6	12.1	80	70	4.1	119.5
45	F1	6.34122	3.62993	4.75869	2	597147	female	21	20.5761	16.9	21.7	12.5	3.9	54	8930	9.9	48.3	31.3	6.41	190	13.6	72.5	79.6	4.13	126
46	F1	6.6365	3.45014	5.14866	1	597514	male	42	23.4375	49	33.2	16.5	4.6	62.1	13033	25.6	49.2	32.8	5.13	330	11.4	95.7	82	5.41	161
47	F1	4.55177	0.607615	5.00652	2	597992	male	27	24.4898	41.1	23.8	9.5	2.2	62.1	13770	24.7	48	29.4	6.24	251	11.9	90.6	77.4	5.1	154
48	F2	6.34541	1.58055	6.06397	2	598310	male	40	26.7755	32.8	23.8	14.4	3.8	57.6	7720	39.6	44	26.9	7.49	342	13.6	72.5	70.9	5.76	179.1
49	F1	5.22271	1.82245	4.86175	2	599843	female	34	26.5625	14.3	13.7	7.9	1.7	53.3	10288	23.3	41.5	29.4	4.43	301	11.1	98	70.9	4.73	133
50	F1	6.66548	2.45345	5.80861	1	601333	male	54	25.0574	18	22.3	16	5.9	83.9	6129	14.7	41.1	28.7	5.42	160	12.6	81.7	70.8	4.6	143
51	F1	5.98623	2.95251	4.85729	1	601911	male	28	20.4783	30.6	21.2	20	6.9	63	16367	15.4	49.3	30.2	5.94	157.4	12.1	87.1	79.5	5.8	179.1
52	F1	16.2046	9.04867	10.5302	3	604517	female	47	30.4076	118.7	50.2	20.9	7.9	76	5374	119.6	39.7	34	6.96	328.9	11.2	92	73.7	4.57	137.9
53	F2	9.06929	1.7017	8.53114	2	605448	male	43	28.7347	38.3	21.2	13.5	5.4	47.1	11151	13.4	48.4	34	7.37	170	11.9	89	82.4	5.2	170
54	F1	7.03738	4.03328	5.15278	1	606289	male	24	19.6623	97.1	54.7	21.6	8.1	86.8	9363	16.9	49.1	30.6	3.66	160	12.9	78.8	79.7	4.67	157
55	F1	6.25889	2.82298	5.19421	1	606612	male	30	29.7578	64.8	24.8	13	3.7	63.6	11190	44.4	53.2	31.4	6.32	240	11.2	98.4	84.6	5.54	169
56	F2	7.12805	1.17169	7.05457	1	607467	male	28	19.2653	44.2	33.7	13.4	4.5	56.7	8367	18.4	53	30.8	5.21	176	13.1	76.9	83.8	5.63	174.1
57	F1	6.38422	3.87651	4.64227	3	608349	male	24	18.6214	24.4	23.8	24.9	7.9	64.4	7101	32.9	48.2	31.6	6.39	172	11.7	91.8	79.8	4.93	161
58	F1	5.51826	1.87388	5.10514	1	608412	male	43	24.6755	27.3	21.6	7.7	2.3	51.4	7035	13.3	42	27.3	5.63	134	10.2	108	69.3	4.66	143.2
59	F1	7.93681	3.69153	6.20986	1	608829	male	26	17.6745	97.7	33.1	15.4	6	60.8	13641	36.3	47.9	26	8.94	227	12.2	86	73.9	5.42	164
60	F1	8.20491	4.12991	6.18189	1	608952	male	50	23.9995	40.3	24.7	13.8	4.2	73.6	6621	21.8	38.4	38	5.25	120.2	10.9	96	76.4	5.37	163.5
61	F1	4.87486	2.80285	3.91431	1	609072	female	47	22.8329	10.3	18.3	31.3	8.5	39.9	5788	11.8	45.5	31.3	5.62	173	12.4	83.8	76.8	4.51	144
62	F1	5.37397	1.64264	5.11722	1	609236	female	24	19.2336	22.3	21.4	11.7	3.4	51.7	8548	17.6	47.1	32.3	7	227	12.3	84.9	79.4	4.83	146
63	F1	7.19923	3.2091	5.8273	1	610264	male	46	26.6436	58.4	40.6	22.3	7.4	69.4	11057	75.9	53.5	30.4	6.44	215	11.1	99.8	83.9	5.06	159
64	F1	5.3733	2.3373	4.67547	1	611818	female	38	24.6904	9.7	17.9	18.8	6.3	51.3	7758	22.4	49.1	26.3	4.58	257	11.7	91.8	75.4	5.1	149
65	F1	7.67561	2.47399	6.73903	2	613091	male	31	25.3515	63.3	25.1	11.2	3.6	62.2	9988	46	51	28.7	9.04	212	12.6	81.7	79.7	5.89	185.1
66	F2	10.4599	2.94737	9.039	2	613191	male	57	22.5981	65.1	40.9	11.7	4.3	74.9	6816	30.1	39.4	31.4	8.28	126.3	10.7	99	70.8	4.77	144.4
67	F1	6.42428	2.58647	5.49887	1	614515	male	21	24.224	25	16	16.1	5	80.9	8707	11.5	49.7	22.4	6.61	202	12.3	84.9	72.1	5.5	163
68	F1	5.98082	3.03217	4.80166	1	614894	male	25	24.6914	61.8	43.9	19	5.5	67.3	11343	56.5	53	28.5	8.29	219	12	88.3	81.5	5.55	165
69	F1	6.47457	3.59684	4.90425	2	615111	male	38	24.539	53.5	32.5	13	4.7	55.4	12055	16.5	49.1	29.7	9.45	235	11.8	90.6	78.8	5.77	169
70	F1	9.06231	4.34655	6.84514	1	615627	male	42	22.0386	92.7	32.2	17.2	4.8	57.3	10429	30.7	43.7	23.5	4.84	129.3	11.2	92.2	67.2	4.4	140.7
71	F1	5.98784	1.79233	5.59552	1	617996	female	24	18.8271	60.4	39.8	8.2	2.4	48.8	6502	11.6	51	33.3	7.19	180	12.4	83.8	84.7	4.07	128
72	F1	6.29411	2.26668	5.58035	1	620980	male	34	27.4145	42	15.5	24.2	8.6	50.3	10830	16.5	52.7	25.4	5.54	167	11.5	94.4	78.1	5.4	161
73	F1	8.99905	3.94309	7.04225	1	622173	male	54	24.6755	29.1	37.8	10.7	3.6	71.4	8614	26.1	47.7	29.8	8.13	237	11.4	95.7	77.5	5.27	156
74	F1	5.641	2.33911	4.92436	1	622624	female	42	18.9866	41.1	37.7	8.8	2.4	85.5	6511	50.4	43.8	31.5	4.08	136	11.5	94.4	75.3	4.36	132
75	F1	5.72323	1.46771	5.5545	1	622732	female	41	18.662	32.3	30.2	7.6	1.9	56.5	9691	14.4	45	29.4	6.31	219	10.7	105.7	74.4	4.58	132
76	F1	5.94996	3.03336	4.77207	1	622955	male	66	23.5666	42.9	28.3	11.6	3.5	49.8	7530	26.9	38.7	26.1	5.86	127.1	10.8	98	64.8	4.53	134.1
77	F1	5.73027	2.81196	4.70747	1	624466	male	49	21.2585	24	21.1	12.2	3.5	39.7	8245	24.2	39.7	26.9	7.38	144.1	9.7	117	66.6	5.17	152.2
78	F1	5.75819	1.73501	5.41741	1	624836	male	36	25.0995	27.8	22.1	12.1	2.6	57.9	10369	13.3	50.4	30.2	8.23	217	11.1	99.8	80.6	5.53	174.1
79	F1	6.54648	3.26318	5.18329	1	625976	female	30	22.7732	42.8	25.9	9.8	2.9	78.3	8771	89.5	52.1	31	6.91	235	12.1	87.1	83.1	4.39	136
80	F2	5.17758	0.84664	5.43925	1	626029	male	32	25.8806	33.5	28.6	8.8	2.4	57.4	11897	48.9	48.6	25.7	7.73	216	10.8	104	74.3	5.48	179.1
81	F1	6.55497	3.23414	5.20967	1	626361	male	46	22.4913	36.3	20.3	19.7	5.2	63.1	12625	39	52.1	25.6	7.74	196	12	88.3	77.7	5.64	174.1
82	F1	6.59781	3.48088	5.09299	1	627785	female	43	20.202	15.4	15.7	18.1	6	41.7	11163	12.7	46.2	34.7	5.3	157	11.9	89.4	80.9	4.7	150.1
83	F1	6.49439	3.09812	5.23946	1	629042	male	36	25.7117	57.5	28	15.8	4.2	55.7	8826	29.3	46.8	25.2	5.9	177	11.6	93.1	72	5.4	159
84	F1	6.0518	3.18578	4.77041	1	629382	female	27	20.3125	26.6	21.2	14.8	5	74.5	8959	11.6	48.3	29.8	8.85	317	12.1	87.1	78.1	4.28	127
85	F1	7.11047	3.23498	5.72797	1	629765	male	36	26.919	34.8	23.5	31.8	12.1	53.4	8976	9.2	41.5	24.7	7.53	291	11.9	83	66.2	5.82	176.1
86	F1	5.81337	3.23985	4.51339	1	631089	female	31	25.2595	54.5	23.8	6.7	1.5	55.3	8937	18.8	41.3	33.6	9.41	353	11	101.2	74.9	4.89	140
87	F1	7.56565	2.95302	6.33215	1	631453	female	57	25.2994	63.4	90.9	12.1	4.5	78.7	7878	9.9	49	35.9	3.89	342.4	11.5	94.4	84.9	4.67	141
88	F1	6.4068	3.79706	4.71382	1	631950	male	30	25.335	79.2	28.8	10	3.4	79.9	9297	33.1	52.5	30.6	6.34	300	11.4	95.7	83.1	5.1	155
89	F1	7.42308	3.48844	5.859	2	632109	male	25	18.937	46.6	85.3	18.1	6.1	48.2	11403	19.5	49.7	33.4	7.59	341	11.7	91.8	83.1	5.09	157
90	F1	6.00289	1.87815	5.55507	1	632156	male	27	22.9854	49.2	25.6	7	2.6	63.1	9463	10.3	48.7	28	3.97	139	10.4	103	76.7	5.12	154
91	F1	4.46538	0.960409	4.70181	1	632292	female	31	16.937	15.8	18.5	16.3	5.7	54.8	4127	10.6	41.4	24.7	3.7	192	12	88.3	66.1	3.66	114
92	F1	10.7734	5.0318	8.00812	2	634606	male	40	25.3906	26.3	23.5	12.9	5	90.2	9597	36.1	48.6	32.9	6.96	174	11.6	93.1	81.5	4.9	165
93	F2	14.2153	3.22101	12.3727	2	637177	female	38	23.3564	26.9	29	19.7	6.4	57	6033	20.7	44.9	34.8	4.19	119	12.6	81.7	79.7	4.42	144
94	F2	8.598	1.76105	8.05327	1	637610	male	34	24.7409	43.7	29.5	19.3	4.6	49.7	8744	36.5	45.1	19	6.88	135.2	12.7	75	64.1	4.79	144.6
95	F1	6.42282	2.03957	5.84479	1	637662	male	41	20.7157	37.4	23.7	15.5	5	69.6	8811	10.9	50	26.3	6.33	187	11.7	91.8	76.3	5.24	169
96	F1	6.51149	2.48205	5.64663	2	642227	female	27	20.202	94.2	57	6.6	1.3	45	6710	17.8	45.4	35.6	5.42	193	11.5	94.4	81	4.4	124
97	F1	6.05777	2.61795	5.13656	1	642608	female	44	27.5482	22.7	22.7	10.4	2.3	48.9	7838	12.3	45.8	29.8	5.57	290	11.4	95.7	75.6	4.33	125
98	F1	7.785	2.75827	6.66068	1	646640	male	51	23.939	49.1	32.6	23.6	7.6	86.6	7789	20	52.5	28.6	9.58	197	11.5	88	81.1	5.45	174.1
99	F2	7.63531	2.23573	6.85269	2	99041	female	32	23.2422	30.8	26.9	13.6	4.6	48.3	9161	9.5	45.9	24	6.28	127	12.7	80.7	69.9	4.31	128
